# Supplementary material for: The Allosteric Regulation of Β-Ureidopropionase Depends on Fine-Tuned Stability of Active-Site Loops and Subunit Interfaces
Source: Biomolecules. 2023 Dec 8;13(12):1763. doi: 10.3390/biom13121763 (PMC10741476; doi:10.3390/biom13121763)
Supplement: Supplementary file 1 [file biomolecules-13-01763-s001.zip]

Archive with 1 entries (1 files):
- biomolecules-2684552-supplementary.pdf
